# Supplementary material for: Comparison between elementary flux modes analysis and 13C-metabolic fluxes measured in bacterial and plant cells
Source: BMC Syst Biol. 2011 Jun 20;5:95. doi: 10.1186/1752-0509-5-95 (PMC3148577; doi:10.1186/1752-0509-5-95)
Supplement: Additional file 2 — Experimental fluxes and the corresponding coefficients of flux efficiency calculated for both systems C. glutamicum and B. napus. [file 1752-0509-5-95-S2.XLS]

## Sheet: coryne
Additional file 2
C. glutamicum (Wittman et al., 2004, Kiefer et al, 2004)
	Measured fluxes (nmol min-1 g fw-1)						Relative difference (ΔF)					Coeff. of Flux Efficiency *			Rel. difference (Δℇ)
Reaction/Flux	Glucose (Fg)	erG	Fructose (Ff)	erF	Sucrose (Fs)	erS	(Fg-Ff)/|Fg|	std.er.	(Fg-Fs)/|Fg|	std.er.		𝛆g	𝛆f	𝛆s	(𝛆g-𝛆f)/|𝛆g|	(𝛆g-𝛆s)/|𝛆g|
Clc upt	100	0	#N/A	#N/A	#N/A	#N/A	#N/A	#N/A	#N/A	#N/A		1	#N/A	#N/A	#N/A	#N/A
Fru upt	#N/A	#N/A	100	0	#N/A	#N/A	#N/A	#N/A	#N/A	#N/A		#N/A	1	#N/A	#N/A	#N/A
Fru upt PTSf	#N/A	#N/A	93.05	3.05	41.2	2.15	#N/A	#N/A	#N/A	#N/A		#N/A	0.868712	0.293959	#N/A	#N/A
Fru upt PTSm	#N/A	#N/A	6.95	3.05	8.8	2.15	#N/A	#N/A	#N/A	#N/A		#N/A	0.131288	0.206041	#N/A	#N/A
PTSinv	#N/A	#N/A	#N/A	#N/A	50	0	#N/A	#N/A	#N/A	#N/A		#N/A	#N/A	0.5	#N/A	#N/A
G6P iso	-36.25	0.55	15.15	1.75	7.2	1.45	-1.41793	0.116504	-1.19862	0.20196		-0.47361	0.27282	-0.0348633	-1.57604	-0.926388
PFK	36.25	0.55	#N/A	#N/A	36.1	1.35	#N/A	#N/A	0.00413793	0.0403568		0.567423	#N/A	0.301357	#N/A	0.468903
F16BPase	#N/A	#N/A	-2.75	1.3	#N/A	#N/A	#N/A	#N/A	#N/A	#N/A		#N/A	0.0842063	#N/A	#N/A	#N/A
aldolase	73.75	0.05	92.3	0.6	77.3	0.6	-0.251525	0.0065358	-0.0481356	0.00779152		0.567423	0.784506	0.595315	-0.382576	-0.0491558
G6PDH	63.1	0.6	14.35	1.75	55.7	1.65	0.772583	0.122321	0.117274	0.0311117		0.173606	0.122122	0.127867	0.296561	0.263469
tald	19.6	0.2	3.85	0.25	18	0.5	0.803571	0.0657319	0.0816327	0.0295927		0.0519867	0.0343086	0.0378429	0.340051	0.272065
tk1	19.6	0.2	3.85	0.25	18	0.5	0.803571	0.0657319	0.0816327	0.0295927		0.0519867	0.0343086	0.0378429	0.340051	0.272065
tk2	18.1	0.2	3.45	0.55	17.3	0.55	0.809392	0.159803	0.0441989	0.0336574		0.0439656	0.0252753	0.0306741	0.425112	0.302316
GAPDH	161.3	3.2	168.95	5.65	163.1	2.2	-0.0474272	0.0388836	-0.0111593	0.02399		0.606477	0.868804	0.66262	-0.432542	-0.092572
PK	161.8	5.6	163.55	4.65	158.8	1.7	-0.0108158	0.0447912	0.0185414	0.0362284		0.517992	0.72128	0.550918	-0.392454	-0.0635649
PDH	71	1.5	94.7	7.6	88.6	5.3	-0.333803	0.0829877	-0.247887	0.0634405		0.13502	0.217792	0.165488	-0.613037	-0.225654
PC	44.25	0.55	33.6	3.7	34.3	2.55	0.240678	0.110818	0.224859	0.0753759		0.0759332	0.107271	0.0501822	-0.412698	0.339126
IDH	53	1.8	84	7.5	78.2	6	-0.584906	0.0955268	-0.475472	0.0839069		-0.0364822	0.0267159	0.00376235	-1.7323	-1.10313
aKGDH	43.6	2	78.45	7.55	74.6	6	-0.799312	0.106613	-0.711009	0.0925906		-0.0862131	-0.0286131	-0.0258093	-0.668112	-0.700633
fum	43.6	2	78.45	7.55	75.6	6	-0.799312	0.106613	-0.733945	0.091668		0.0557838	0.0786372	0.0815356	-0.409678	-0.461636
AspK	29.95	0.35	25.5	3.7	28.4	2.55	0.148581	0.145568	0.0517529	0.090546		0.141997	0.10725	0.107345	0.244699	0.244033
OUT
Glycerol	0.4		3.8		1.5		-8.5		-2.75			0.376397	0.468795	0.339103	-0.24548	0.0990807
acetate	4.5		3.8		3		0.155556		0.333333			0.099312	0.110905	0.0954129	-0.116736	0.0392609
lysine	28.1		24.4		27.5		0.131673		0.0213523			0.131837	0.0959587	0.0983839	0.27214	0.253745
biomass	5.4		2.9		2.7		0.462963		0.5			0.26737	0.564582	0.448056	-1.11161	-0.675788
glycine	0.7		0.7		0.8		0		-0.142857			0.0564008	0.105744	0.080338	-0.874874	-0.424412
trehalose	0.3		0.1		0.3		0.666667		0			0.173451	0.0719616	0.165947	0.585118	0.0432634
lactate	0.7		3.8		1.5		-4.42857		-1.14286			0.10729	0.224605	0.175929	-1.09343	-0.639749
Dhacetone	2.6		15.7		6.9		-5.03846		-1.65385			0.192194	0.252171	0.215997	-0.312063	-0.123847
*Similarly to the experimental data, the values were related to the same sugar uptake equal to 1.

## Sheet: B napus
Additional file 2
								core network				enlarged network
B. napus (Junker et al., 2007)
	Measured fluxes (nmol min-1 g fw-1)				Relative difference (ΔF)			Flux Efficiency#		Relative difference (Δℇ)		Flux Efficiency#		Relative difference (Δℇ)
Reaction/Flux	mineral N (Fm)	er	organic N (Faa)	er	(Faa-Fm)/|Faa|	std.er.		𝛆m	𝛆aa	(𝛆aa-𝛆m)/|𝛆aa|		𝛆Lm	𝛆Laa	(𝛆Laa-𝛆Lm)/|𝛆Laa|
Glc_up (Glc)	Fm	94.4	972.1	79.4	-0.305113	0.109967		0.265252	0.109953	-1.41242		0.131778	0.053	-1.48637
Gln_up (gln)	0	0	70.9	5.8	1	0.084507		0	0.0238524	1		0	0.011	1
Ala_up (ala)	0	0	122.8	13.5	1	0.0325203		0	0.0501466	1		0	0.0011	1
Vala	-9.4	1.9	110.8	13.5	1.08484	0.25552		-0.0596934	-0.0151935	2.92887		-0.00728216	-0.0051	0.427874
Vpk	1636	183.1	1297.8	160.1	-0.260595	0.166454		0.090803	0.0212329	-3.27652		0.0101265	0.0042	-1.41106
Vpepc	91.2	9.9	59.4	6.2	-0.535354	0.149725		0.215924	0.0573922	-2.76225		0.0258031	0.0094	-1.74501
Vcs	148.8	15.6	97	11.4	-0.534021	0.156176		0.0921236	0.0265384	-2.47133		0.0392903	0.0178	-1.20732
Vme	19.8	2.7	39	6.5	0.492308	0.233914		0.0739932	0.0273199	-1.7084		0.00924476	0.0042	-1.20113
Vidh	50.4	6.6	-1.3	3.3	-39.7692	2.54184		0.0864547	0.021586	-3.00514		0.0066329	-0.001	-7.6329
Vfum	13.2	1.7	22	3.9	0.4	0.238173		-0.0101245	0.0176771	1.57275		0.004	0.0055	0.272727
Vcl	98.3	13.9	98.3	12.1	0	0.188154		0.00566893	0.00495245	-0.144673		0.0298586	0.0149	-1.00394
Vgs	-16.6	3.6	49.7	4.7	1.334	0.255663		-0.0433485	0.030797	2.40756		0	0.011	1
Vgdh	-37.2	5.5	23.4	3.2	2.58974	0.20811		-0.244973	-0.0144689	15.931		-0.0148939	0.0073	3.04026
Vdag (FA)	1531.6	168.3	1366.3	167.9	-0.120984	0.164776		0.00932406	0.00588668	-0.583925		0.00199307	0.0007	-1.84724
Vasp_out	34.2	6.9	43.8	6.4	0.219178	0.246947		0.0453515	0.0261635	-0.733388		0.00493875	0.0051	0.0316177
Vala_out	9.4	1.9	12	1.9	0.216667	0.277778		0.0596934	0.0390459	-0.528801		0.00728216	0.0062	-0.174541
Vglu_out	20.6	4.2	26.3	4.2	0.21673	0.244847		0.0532307	0.0347058	-0.533771		0.00267301	0.0045	0.405997
# Similarly to the experimental data, the values were related to the maximal biomass yield per substrate.
